# Supplementary material for: Guidance for Genuine Collaboration: Insights from Academic, Tribal, and Community Partner Interviews on a New Research Partnership
Source: Int J Environ Res Public Health. 2019 Dec 16;16(24):5132. doi: 10.3390/ijerph16245132 (PMC6950304; doi:10.3390/ijerph16245132)
Supplement: Supplementary file 1 [file ijerph-16-05132-s001.zip]

Archive with 7 entries (4 files):
- Supplementary materials/
- Supplementary materials/S1 Interview questions.docx
- __MACOSX/
- __MACOSX/Supplementary materials/
- __MACOSX/Supplementary materials/._S1 Interview questions.docx
- Supplementary materials/S2 Code definitions.docx
- __MACOSX/Supplementary materials/._S2 Code definitions.docx
